# Supplementary material for: The impact of a pandemic as an example of a stressful event, on anxiety and related emotional disorders of NF1 patients compared to healthy children
Source: Front Psychiatry. 2025 Oct 24;16:1581465. doi: 10.3389/fpsyt.2025.1581465 (PMC12592881; doi:10.3389/fpsyt.2025.1581465)
Supplement: Supplementary file 1 [file Table1.xlsx]

## Sheet: Sheet1
						SCARED WITH NF1
	1	2	3	4	5	6	7	8	9	10	11	12	13	14	15	16	17	18	19	20	21	22	23	24	25	26	27	28	29	30	31	32	33	34	35	36	37	38	39	40	41
	When my child feels frightened, it is hard for him/her to breathe	My child gets headaches when he/she is at school.	My child doesn’t like to be with people he/she doesn't know well.	My child gets scared if he/she sleeps away from home.	בני My child worries about other people liking him/her. /בתי מוטרד/ת עד כמה אנשים אחרים מחבבים אותו/אותה.	When my child gets frightened, he/she feels like passing out.	My child is nervous.	My child follows me wherever I go	People tell me that my child looks nervous.	My child feels nervous with people he/she doesn’t know well	My child gets stomachaches at school.	My child feels nervous with people he/she doesn’t know well.	My child worries about sleeping alone.	. When my child gets frightened, he/she feels like he/she is going crazy	. My child has nightmares about something bad happening to his/her parents	My child worries about being as good as other kids.	When my child gets frightened, he/she feels like things are not real	My child has nightmares about something bad happening to his/her parents	My child worries about going to school	When my child gets frightened, his/her heart beats fast	He/she gets shaky.	My child has nightmares about something bad happening to him/her.	My child worries about things working out for him/her.	When my child gets frightened, he/she sweats a lot	My child is a worrier.	My child gets really frightened for no reason at all.	My child is afraid to be alone in the house.	It is hard for my child to talk with people he/she doesn’t know well	When my child gets frightened, he/she feels like he/she is choking	People tell me that my child worries too much.	My child doesn’t like to be away from his/her family	My child is afraid of having anxiety (or panic) attacks	My child worries that something bad might happen to his/her parents	. When my child gets frightened, he/she feels like throwing up.	My child worries about how well he/she does things.	My child worries about how well he/she does things.	My child worries about things that have already happened.	When my child gets frightened, he/she feels dizzy	My child feels nervous when he/she is with other children	My child feels nervous when he/she is going to parties, dances, or any place where there will be people that he/she doesn’t know well.	My child is shy.
1	0	0	2	2	1	0	2	0	0	2	1	2	1	1	0	2	1	1	0	0	0	0	0	0	1	1	0	2	0	0	1	0	0	0	1	0	0	0	0	0	2
2	1	1	0	0	0	0	2	0	0	0	1	0	0	0	0	1	0	0	0	0	0	0	2	0	1	1	0	2	0	0	0	0	0	0	0	0	0	0	0	0	1
3	0	1	1	1	0	0	2	0	1	0	2	1	2	0	1	1	0	1	0	0	0	0	1	0	2	1	0	1	0	1	2	0	2	1	2	0	1	0	0	2	1
4	0	1	1	0	1	0	1	2	0	1	0	1	0	0	0	0	0	0	0	0	0	0	0	0	0	0	0	1	0	0	0	0	0	0	0	0	0	0	0	0	0
5	0	1	0	0	0	0	2	1	2	1	0	0	0	0	0	1	1	0	0	0	0	0	0	0	0	0	0	1	0	0	1	0	1	0	0	0	0	0	0	0	1
6	0	0	0	0	0	0	2	0	1	0	0	0	0	0	0	0	0	0	0	0	0	0	0	0	0	0	0	0	0	0	0	0	0	0	0	0	0	0	1	0	0
7	0	0	0	2	1	0	2	0	1	0	0	0	0	0	0	1	0	0	0	2	0	0	1	0	1	1	0	0	0	0	1	0	1	0	1	0	0	0	0	0	0
8	2	1	2	1	2	2	1	1	0	1	0	1	2	2	2	1	2	0	0	2	1	1	2	2	2	2	2	2	2	2	2	2	1	2	2	2	2	1	1	1	1
9	1	0	2	0	1	0	0	0	0	1	0	1	0	0	0	0	0	0	0	0	0	0	0	0	0	0	0	0	0	0	2	0	1	0	0	0	0	0	0	0	1
10	0	0	0	1	1	0	1	0	0	0	1	0	1	0	1	1	0	0	0	0	0	0	1	0	2	1	1	0	0	1	1	0	2	0	1	0	1	0	0	0	1
11	0	0	2	0	1	2	1	0	0	1	0	2	0	0	0	2	1	0	0	2	0	0	2	1	2	2	0	2	0	2	2	2	2	1	2	0	2	0	1	2	2
12	0	0	1	2	0	1	1	0	0	1	0	1	0	0	1	1	1	1	0	1	0	1	2	1	2	2	1	0	2	0	2	2	2	2	1	0	1	0	0	0	1
13	1	1	2	2	1	1	0	0	0	1	0	2	1	0	1	0	0	0	1	0	0	0	1	0	1	1	0	2	0	0	1	0	0	1	2	1	1	1	2	2	2
14	0	0	0	0	0	0	1	0	1	0	0	0	0	0	0	0	0	0	0	0	0	0	1	0	1	1	0	0	0	1	0	0	0	0	1	0	1	0	0	0	2
15	0	0	1	0	1	0	1	0	0	1	0	1	0	0	1	2	0	0	0	0	0	0	1	0	0	0	0	1	0	0	0	0	1	0	0	0	0	0	0	1	1
16	0	1	2	0	0	0	0	2	0	0	0	2	2	0	2	1	0	0	0	1	0	1	2	0	2	1	2	2	0	0	2	0	1	0	0	0	1	0	1	1	2
17	2	1	0	0	2	1	2	1	1	0	1	0	0	0	0	2	2	0	0	2	0	1	2	0	1	0	0	0	2	2	0	2	1	0	2	0	0	2	1	0	0
18	0	0	1	2	2	0	2	2	0	0	0	2	2	0	2	1	2	0	0	0	0	1	1	0	0	1	2	1	0	0	2	0	0	0	2	0	0	0	2	0	0
19	0	0	2	0	1	0	2	0	1	0	0	0	0	0	0	1	0	0	0	1	0	0	0	0	1	0	0	1	2	0	1	0	1	0	1	0	0	0	0	0	0
20	0	0	0	0	0	0	1	0	0	0	0	0	1	0	1	0	0	0	0	1	0	0	0	0	0	0	1	0	0	0	1	0	0	0	0	0	0	0	0	0	0
21	1	1	2	1	2	0	2	1	0	1	0	1	2	2	2	2	1	1	0	2	0	1	1	0	1	1	1	0	0	1	1	1	1	1	1	0	1	1	0	0	0
22	0	0	1	1	0	0	0	0	0	1	0	0	0	0	0	1	0	0	1	0	1	1	0	0	0	0	0	1	0	1	1	0	0	0	1	0	1	0	0	0	1
23	1	1	2	1	0	0	1	2	0	0	1	1	0	0	0	0	0	0	0	0	0	0	0	0	1	1	0	0	0	0	1	0	0	0	0	0	1	0	0	0	0
24	0	0	2	1	0	0	2	0	0	0	0	0	0	0	0	0	1	0	0	1	0	0	1	0	1	1	1	0	0	0	2	1	1	0	0	0	0	0	0	0	0
					SCARED WITHOUT NF1
	When my child feels frightened, it is hard for him/her to breathe	My child gets headaches when he/she is at school.	My child doesn’t like to be with people he/she doesn't know well.	My child gets scared if he/she sleeps away from home.	בני My child worries about other people liking him/her. /בתי מוטרד/ת עד כמה אנשים אחרים מחבבים אותו/אותה.	When my child gets frightened, he/she feels like passing out.	My child is nervous.	My child follows me wherever I go	People tell me that my child looks nervous.	My child feels nervous with people he/she doesn’t know well	My child gets stomachaches at school.	My child feels nervous with people he/she doesn’t know well.	My child worries about sleeping alone.	. When my child gets frightened, he/she feels like he/she is going crazy	. My child has nightmares about something bad happening to his/her parents	My child worries about being as good as other kids.	When my child gets frightened, he/she feels like things are not real	My child has nightmares about something bad happening to his/her parents	My child worries about going to school	When my child gets frightened, his/her heart beats fast	He/she gets shaky.	My child has nightmares about something bad happening to him/her.	My child worries about things working out for him/her.	When my child gets frightened, he/she sweats a lot	My child is a worrier.	My child gets really frightened for no reason at all.	My child is afraid to be alone in the house.	It is hard for my child to talk with people he/she doesn’t know well	When my child gets frightened, he/she feels like he/she is choking	People tell me that my child worries too much.	My child doesn’t like to be away from his/her family	My child is afraid of having anxiety (or panic) attacks	My child worries that something bad might happen to his/her parents	. When my child gets frightened, he/she feels like throwing up.	My child worries about how well he/she does things.	My child worries about how well he/she does things.	My child worries about things that have already happened.	When my child gets frightened, he/she feels dizzy	My child feels nervous when he/she is with other children	My child feels nervous when he/she is going to parties, dances, or any place where there will be people that he/she doesn’t know well.	My child is shy.
1	0	0	1	1	0	0	1	1	0	0	0	0	1	0	0	1	0	1	0	1	0	0	1	0	0	0	0	0	0	0	0	0	1	0	1	0	0	0	0	0	1
2	0	1	2	0	0	0	1	0	0	1	0	0	0	0	0	0	0	0	0	0	0	0	0	0	0	0	0	2	0	0	0	0	0	0	0	0	0	0	0	1	1
3	2	2	2	2	0	0	0	2	0	2	2	2	1	0	1	2	2	0	0	1	0	0	2	0	1	2	2	1	0	0	1	0	0	1	2	0	1	0	1	2	2
4	0	1	2	1	2	0	2	2	2	0	0	1	1	1	1	2	1	1	0	0	0	0	2	2	2	2	0	2	0	1	1	0	0	0	2	0	1	0	1	0	1
5	0	0	1	0	0	0	0	1	0	0	0	0	2	0	2	0	0	0	0	0	0	0	0	0	0	0	0	1	0	0	1	0	0	0	0	0	0	0	0	0	0
6	0	0	1	2	0	0	0	1	0	0	1	2	0	0	1	1	0	0	0	0	0	0	0	0	0	0	0	1	0	0	2	0	0	0	1	0	1	0	0	0	1
7	0	0	0	0	0	0	2	1	0	0	0	0	0	0	0	0	0	0	0	0	0	0	1	0	1	0	0	0	0	0	0	0	0	0	1	0	0	0	0	0	0
8	1	0	1	1	2	0	1	0	0	0	1	0	0	1	0	2	0	0	0	0	0	0	1	0	1	1	0	0	0	1	0	1	0	0	2	0	1	0	0	1	0
9	0	1	0	2	0	0	2	2	0	1	0	0	0	0	0	0	0	0	0	0	0	0	0	0	0	0	0	0	0	0	0	0	0	0	0	0	0	0	0	1	2
10	0	0	2	0	0	0	0	2	0	2	0	2	0	0	0	0	0	0	0	0	0	0	0	0	0	0	0	2	0	2	2	0	0	0	1	0	0	0	2	2	2
11	0	0	2	0	1	0	2	0	2	1	0	1	2	2	2	2	0	0	0	1	1	0	2	1	2	1	0	1	0	1	0	1	1	0	1	0	1	0	0	1	0
12	1	2	2	0	1	0	2	0	0	1	0	2	0	0	0	2	0	0	2	0	0	0	0	0	0	0	0	2	0	0	2	0	0	0	0	0	0	0	2	0	2
13	0	0	0	0	0	0	0	0	0	0	0	0	1	0	1	1	0	2	0	1	0	1	1	0	0	0	0	0	0	0	1	0	0	0	0	0	0	0	0	0	0
14	1	0	0	2	2	2	2	2	0	2	2	2	1	0	1	2	0	0	1	2	0	0	2	0	2	0	2	2	2	0	2	2	1	2	0	0	2	0	2	0	0
15	0	1	2	0	0	0	0	2	0	0	0	0	0	0	0	0	0	0	0	0	0	0	0	0	0	0	0	0	0	0	2	0	1	0	0	0	0	0	0	0	1
16	0	0	2	0	0	0	1	1	1	1	1	1	1	0	2	0	0	0	0	1	0	0	1	0	0	0	0	0	0	0	1	0	0	0	0	0	0	0	0	0	0
17	1	2	0	2	2	0	2	1	2	2	2	2	2	0	2	2	2	1	0	2	2	2	2	0	2	2	2	0	0	0	1	2	2	2	2	1	2	2	2	1	0
18	1	1	1	0	2	2	2	2	2	2	2	2	2	0	2	2	2	2	2	2	2	2	2	0	2	2	2	1	2	2	2	2	2	2	2	2	2	0	1	2	1
19	0	0	2	2	1	0	0	2	0	2	1	2	2	0	2	1	0	0	0	0	0	0	1	0	2	0	2	2	0	0	2	0	2	0	0	0	0	0	0	2	2
20	0	0	1	0	0	0	1	2	0	0	0	0	0	0	0	0	0	0	0	0	0	0	0	0	0	0	0	0	0	0	0	0	0	0	0	0	0	0	0	0	1
21	0	0	0	0	1	0	1	1	0	0	0	0	1	0	1	1	0	1	0	0	0	0	1	0	0	1	1	0	0	0	0	0	1	0	0	0	0	0	1	0	0
22	0	2	2	2	0	0	2	2	1	1	1	2	2	2	2	2	2	2	2	2	0	2	2	1	1	2	2	2	0	2	2	0	2	0	2	2	0	2	2	2	2
23	0	0	0	0	2	2	1	0	0	0	2	0	0	0	0	0	0	0	0	1	0	0	1	0	1	0	0	0	0	0	0	2	2	0	0	0	1	0	0	0	0
24	0	2	1	0	2	0	2	1	0	1	0	1	1	0	1	2	0	1	0	1	0	1	2	0	1	2	0	1	0	0	2	0	0	0	2	0	0	1	1	0	1
25	0	0	0	0	1	0	0	0	0	0	0	0	0	0	0	1	0	0	0	0	0	0	0	0	0	0	0	0	0	0	0	0	0	0	0	0	0	0	0	0	0
26	0	2	0	0	0	0	1	0	0	0	0	0	0	0	0	0	0	0	0	1	0	0	0	0	0	0	0	0	0	0	0	0	0	0	0	0	0	0	0	0	1
27	0	0	0	0	0	0	0	0	0	0	0	0	1	0	1	0	0	0	0	1	0	0	0	0	0	0	0	1	0	0	0	0	0	0	0	0	0	0	0	0	1
28	0	1	1	0	0	0	1	0	0	0	1	0	0	0	0	0	0	0	0	0	0	0	0	0	0	0	0	0	0	0	0	0	0	0	0	0	0	0	0	0	0
